# Supplementary material for: Metabolomics Analysis Coupled with Weighted Gene Co-Expression Network Analysis Unravels the Associations of Tricarboxylic Acid Cycle-Intermediates with Edible Pigments Produced by Monascus purpureus (Hong Qu)
Source: Foods. 2022 Jul 21;11(14):2168. doi: 10.3390/foods11142168 (PMC9320606; doi:10.3390/foods11142168)
Supplement: Supplementary file 1 [file foods-11-02168-s001.zip]

Archive with 1 entries (1 files):
- foods-1805480-supplementary.xlsx
