# Supplementary material for: Metabolomics Analysis Coupled with Weighted Gene Co-Expression Network Analysis Unravels the Associations of Tricarboxylic Acid Cycle-Intermediates with Edible Pigments Produced by Monascus purpureus (Hong Qu)
Source: Foods. 2022 Jul 21;11(14):2168. doi: 10.3390/foods11142168 (PMC9320606; doi:10.3390/foods11142168)
Supplement: Supplementary file 1 [file foods-11-02168-s001.zip › foods-1805480-supplementary.xlsx]

## Sheet: Table S1
		Metabolite abandance in each sample
Metabolites	Full Name	Control_1	Control_2	Glu 2	Glu 3	Asp 1	Asp 2	Lys 1	Lys 2	Arg 1	Arg 2	His 1	His 2	Leu 1	Leu 2	Ile 1	Ile 2	Ala1	Ala2	Phe 1	Phe 2	Thr 1	Thr 2	Ser 1	Ser 2	Pro 1	Pro 2	Tyr 1	Tyr 2	Met 1	Met 2	Val1	Val2	Gly 1	Gly 2	Trp 1	Trp 2
PYR	Pyruvate	1.5997e+06	811088	1.09087e+07	1.72566e+06	3.41276e+06	1.89491e+06	5.91259e+06	1.00163e+07	3.60068e+06	1.75979e+06	1.03865e+07	7.63216e+06	1.19198e+07	1.74168e+06	579082	2.20886e+06	3.2299e+06	3.78988e+06	1.13491e+07	2.01118e+06	9.05872e+06	5.14062e+06	4.1901e+06	8.89195e+06	1.11328e+07	1.0827e+07	1.19566e+07	1.65223e+06	2.81995e+06	4.1685e+06	1.47162e+07	1.13274e+06	1.23928e+06	3.56824e+06	8.86654e+06	1.08596e+07
SUC	Succinate	354803	1.27128e+07	2.38409e+06	5.59628e+06	5.98864e+06	2.07185e+06	7.56875e+06	2.28865e+06	795133	4.26172e+06	1.36102e+07	5.31098e+06	1.82865e+07	5.278e+06	8.83995e+06	2.97442e+06	1.34086e+07	1.04873e+07	6.68734e+06	1.41132e+07	1.05748e+07	942787	1.44525e+07	4.04632e+06	1.91491e+06	7.38237e+06	1.31349e+07	9.74293e+06	2.74659e+07	2.00227e+06	1.07515e+06	1.09693e+07	1.40363e+07	5.13369e+06	3.05332e+06	1.70774e+07
ILE	Leucine/Isoleucine	9.77328e+08	1.11996e+09	1.96661e+09	1.82652e+09	1.37605e+09	1.91213e+09	1.2066e+09	1.35131e+09	1.18161e+09	1.48223e+09	1.55221e+09	1.5843e+09	8.29019e+08	1.32209e+09	1.48699e+09	1.81252e+09	1.73527e+09	1.47566e+09	1.40093e+09	1.48048e+09	1.83537e+09	1.8281e+09	2.22171e+09	1.98226e+09	1.07428e+09	2.0903e+09	9.81359e+08	1.26554e+09	1.03786e+09	1.47871e+09	1.1046e+09	1.95873e+09	1.788e+09	1.99272e+09	1.24497e+09	1.558e+09
Phenylalanine	Phenylalanine	2.01112e+08	2.19956e+08	3.4571e+08	3.49724e+08	2.99558e+08	3.55659e+08	2.39526e+08	2.96726e+08	2.51859e+08	3.10024e+08	3.29719e+08	3.22953e+08	1.61342e+08	2.7943e+08	3.16398e+08	3.44018e+08	3.39432e+08	2.95887e+08	2.47663e+08	3.01792e+08	3.5651e+08	3.78717e+08	4.11224e+08	3.75634e+08	2.09734e+08	4.1118e+08	2.06109e+08	2.6778e+08	2.26261e+08	3.22379e+08	2.2975e+08	4.07864e+08	3.55184e+08	4.16766e+08	2.531e+08	3.31967e+08
TRY	Tyrosine	6.71255e+07	6.00456e+07	9.2877e+07	1.09659e+08	9.22448e+07	9.15355e+07	7.43782e+07	6.33671e+07	7.28019e+07	8.60463e+07	9.70052e+07	9.47115e+07	4.35642e+07	7.41787e+07	9.4611e+07	1.14117e+08	1.08232e+08	8.90861e+07	7.61065e+07	9.45019e+07	8.22604e+07	9.29698e+07	1.163e+08	1.14815e+08	6.85036e+07	1.16128e+08	7.127e+07	9.52859e+07	7.39871e+07	8.92124e+07	7.62901e+07	1.2129e+08	1.0559e+08	1.24253e+08	1.12689e+08	1.39148e+08
VAL	Valine	4.53307e+08	4.49677e+08	1.04426e+09	9.5957e+08	7.0643e+08	7.1752e+08	5.81701e+08	6.5121e+08	5.61206e+08	7.06663e+08	7.94249e+08	8.04247e+08	4.37548e+08	6.45885e+08	7.83253e+08	1.03966e+09	1.02264e+09	7.16684e+08	7.69766e+08	9.21988e+08	1.0984e+09	1.25625e+09	8.64867e+08	1.04072e+09	5.25281e+08	1.0753e+09	4.60527e+08	5.83117e+08	5.8722e+08	8.23905e+08	5.23585e+08	9.34497e+08	7.29237e+08	9.34366e+08	6.04519e+08	8.37574e+08
PRO	Proline	1.06937e+08	1.16972e+08	3.46506e+08	3.41091e+08	2.46021e+08	3.12104e+08	1.46375e+08	1.19574e+08	3.60555e+08	4.87577e+08	3.03892e+08	3.12399e+08	1.77996e+08	2.56804e+08	3.88851e+08	5.7003e+08	4.53035e+08	2.91032e+08	2.97491e+08	3.59773e+08	4.23662e+08	4.42985e+08	4.14891e+08	3.96626e+08	2.14278e+08	5.41387e+08	1.42697e+08	1.904e+08	1.62683e+08	2.61928e+08	1.6613e+08	3.81534e+08	3.16423e+08	3.96711e+08	2.10335e+08	3.74091e+08
TYR	Tyrosine	2.45585e+07	2.62905e+07	6.20997e+07	5.78516e+07	4.37378e+07	6.05402e+07	3.11224e+07	2.8734e+07	3.32766e+07	4.38918e+07	5.19982e+07	5.57679e+07	2.45508e+07	3.88978e+07	5.82233e+07	7.4627e+07	6.55181e+07	4.47822e+07	4.03796e+07	4.71105e+07	7.86298e+07	8.03047e+07	7.28263e+07	7.08716e+07	3.09059e+07	7.13123e+07	2.8276e+07	3.74914e+07	2.88145e+07	4.9029e+07	3.11234e+07	6.89109e+07	5.68413e+07	6.59992e+07	3.36119e+07	5.27749e+07
GLY	Glycine	1.08042e+07	9.51956e+06	2.944e+07	2.48816e+07	1.99644e+07	1.91144e+07	1.35447e+07	1.19501e+07	1.42751e+07	1.7538e+07	2.10101e+07	2.08948e+07	1.24493e+07	1.96857e+07	2.23737e+07	3.11125e+07	2.71269e+07	1.91144e+07	1.90779e+07	2.05027e+07	2.98263e+07	3.07468e+07	2.4301e+07	2.39518e+07	1.06805e+07	2.52581e+07	1.24662e+07	1.54354e+07	1.40759e+07	2.22396e+07	1.17164e+07	2.73372e+07	1.90057e+07	2.43818e+07	1.44524e+07	2.2086e+07
THR	Threonine	6.36935e+07	6.88528e+07	1.62947e+08	1.50096e+08	1.15558e+08	1.57137e+08	9.96336e+07	8.74773e+07	9.73304e+07	1.19756e+08	1.55467e+08	1.42394e+08	7.68048e+07	1.16124e+08	1.71732e+08	1.96317e+08	1.82382e+08	1.26819e+08	1.28694e+08	1.41691e+08	1.77694e+08	1.93401e+08	1.73281e+08	1.73796e+08	8.17184e+07	1.93009e+08	6.9305e+07	9.12506e+07	1.01618e+08	1.69971e+08	7.92992e+07	1.73786e+08	1.44026e+08	1.67734e+08	1.1075e+08	1.65216e+08
GLUT	Glutamine	1.03928e+09	1.05509e+09	2.05572e+09	2.19238e+09	1.77697e+09	2.57037e+09	1.14087e+09	6.84671e+08	1.66042e+09	1.89775e+09	2.1325e+09	2.09018e+09	1.20517e+09	2.03326e+09	1.9908e+09	2.42988e+09	2.6091e+09	1.71134e+09	1.46119e+09	1.53818e+09	2.9705e+09	3.07318e+09	2.82512e+09	2.32754e+09	8.77009e+08	2.12791e+09	8.22344e+08	1.14473e+09	9.34832e+08	1.50029e+09	8.71013e+08	1.79128e+09	1.849e+09	1.97399e+09	1.20549e+09	1.74963e+09
ASPN	Aspartate	6.4089e+07	7.51176e+07	1.56073e+08	1.48626e+08	1.25235e+08	2.03067e+08	1.02179e+08	6.93509e+07	1.14816e+08	1.37873e+08	1.88974e+08	1.46438e+08	9.00238e+07	1.52013e+08	1.44377e+08	1.67108e+08	1.84194e+08	1.33896e+08	1.20454e+08	1.14153e+08	1.905e+08	1.78021e+08	2.57092e+08	1.78023e+08	7.17449e+07	1.54745e+08	7.83224e+07	9.39984e+07	9.65626e+07	1.42258e+08	7.81103e+07	1.41125e+08	1.59867e+08	1.57222e+08	9.33349e+07	1.30088e+08
SER	Serine	4.08534e+07	3.88776e+07	9.95106e+07	8.79847e+07	6.89777e+07	8.79601e+07	4.80657e+07	4.58817e+07	5.14857e+07	6.20369e+07	6.30508e+07	6.15007e+07	4.29053e+07	7.01036e+07	9.74519e+07	1.19514e+08	9.19082e+07	7.14581e+07	6.14202e+07	7.70819e+07	1.1827e+08	1.1828e+08	1.06387e+08	1.01599e+08	4.55273e+07	9.99733e+07	4.69008e+07	5.42292e+07	5.20061e+07	8.2522e+07	4.64262e+07	1.00038e+08	8.59949e+07	1.00259e+08	4.65201e+07	7.66812e+07
ARG	Arginine	1.19963e+08	1.58238e+08	2.87014e+08	2.29787e+08	2.1028e+08	2.62964e+08	2.24499e+08	1.77393e+08	2.17978e+08	2.71569e+08	2.42716e+08	2.32084e+08	1.63502e+08	2.27303e+08	2.57408e+08	2.38651e+08	2.75848e+08	2.09209e+08	2.35966e+08	2.09914e+08	2.57357e+08	2.44728e+08	3.42498e+08	2.47815e+08	1.52543e+08	2.4006e+08	1.89625e+08	2.03523e+08	1.71319e+08	2.08443e+08	1.7308e+08	2.70296e+08	2.3711e+08	2.37314e+08	1.74793e+08	2.5888e+08
HIS	Histidine	8.7251e+07	1.58172e+08	8.48854e+07	1.95017e+08	1.46129e+08	2.32743e+08	2.57838e+08	1.82147e+08	1.12898e+08	1.39228e+08	6.48851e+09	6.62309e+09	7.616e+07	1.39766e+08	2.02977e+08	2.448e+08	3.32464e+08	1.43981e+08	2.54548e+08	2.56347e+08	2.31942e+08	4.26393e+08	3.84183e+08	1.85396e+08	6.79674e+07	2.00943e+08	1.13893e+08	2.53993e+08	1.75807e+08	2.95405e+08	9.17108e+07	2.20614e+08	2.85178e+08	1.8253e+08	1.77764e+08	1.52469e+08
LYS	Lysine	6.59157e+07	1.12716e+08	2.39717e+08	1.86028e+08	1.77147e+08	1.83995e+08	1.69114e+08	1.32614e+08	9.8402e+07	1.56589e+08	1.86194e+08	1.68187e+08	1.21391e+08	1.83257e+08	2.01098e+08	1.87058e+08	2.64473e+08	1.55026e+08	1.88082e+08	1.89779e+08	2.27974e+08	1.92395e+08	3.26906e+08	2.27603e+08	1.2403e+08	1.91948e+08	1.10413e+08	1.36965e+08	1.29249e+08	1.40275e+08	1.34557e+08	2.05517e+08	2.26247e+08	1.69349e+08	1.23482e+08	2.31549e+08
ASP	Asparagine	1.96536e+07	1.7957e+07	3.99776e+07	2.67558e+07	2.23517e+07	3.13157e+07	2.75846e+07	3.29367e+07	1.70825e+07	1.80616e+07	2.3423e+07	2.39599e+07	1.15873e+07	2.21663e+07	3.19291e+07	4.17167e+07	2.52672e+07	1.80377e+07	1.77573e+07	2.26458e+07	3.56402e+07	3.88951e+07	2.63113e+07	2.89894e+07	1.4108e+07	3.07443e+07	1.42662e+07	1.74428e+07	1.13322e+07	2.11063e+07	1.39171e+07	3.60719e+07	2.14308e+07	2.55084e+07	1.79538e+07	2.582e+07
GLU	Glutamine	1.24497e+08	1.06691e+08	3.75439e+08	3.08001e+08	2.33089e+08	2.51137e+08	2.09256e+08	1.73833e+08	1.13708e+08	1.49358e+08	2.23012e+08	2.60448e+08	9.93111e+07	2.46576e+08	3.32318e+08	3.82834e+08	2.60771e+08	1.96014e+08	1.69776e+08	2.15695e+08	5.66796e+08	6.00522e+08	2.30499e+08	2.41165e+08	8.59202e+07	1.99953e+08	1.01795e+08	1.28431e+08	7.44647e+07	1.91437e+08	8.5298e+07	2.20733e+08	1.44195e+08	1.80903e+08	1.24225e+08	1.77528e+08
cysteine	Cysteine	0	0	20061.2	18509.4	35365.3	23930.2	15077.2	0	52042.8	34294.4	59041.8	20359.2	0	17420.4	0	0	30861.1	0	19348.4	44938.1	0	23601.3	22865.3	46526.9	0	49061.4	0	57358.4	50468.8	60632.6	14255	39310.9	41153.7	28744.6	19956.7	0
E4P	D-erythrose-4-phosphate	350075	596138	625334	417822	366224	973041	717592	811303	419938	560564	409117	523043	43640.1	551410	445692	549299	486556	626651	457812	461291	393328	630833	637198	682573	541997	585849	619385	837806	157339	743752	527642	593802	441676	818643	333082	185555
FUM	Fumarate	2.1109e+08	1.29958e+08	3.81508e+08	3.40939e+08	2.98555e+08	1.60382e+08	3.42013e+08	3.32964e+08	1.84442e+08	1.90294e+08	1.81804e+08	2.55398e+08	1.35302e+08	2.34757e+08	3.14479e+08	3.49832e+08	2.18214e+08	2.18012e+08	1.63057e+08	2.03345e+08	3.14423e+08	3.32883e+08	1.28952e+08	1.95516e+08	1.70085e+08	1.9933e+08	2.70215e+08	2.67039e+08	1.68476e+08	2.48278e+08	1.84155e+08	3.30317e+08	1.60387e+08	2.64406e+08	1.67246e+08	2.15382e+08
Ru5P	Ribulose-5-phosphate	1.68106e+07	1.84483e+07	2.10721e+07	2.62262e+07	2.35378e+07	3.70191e+07	1.50628e+07	8.0029e+06	4.35055e+07	4.27535e+07	6.1466e+07	4.05851e+07	1.76694e+07	2.07718e+07	4.43875e+07	3.54324e+07	3.64638e+07	2.97196e+07	2.19996e+07	2.7064e+07	3.4706e+07	3.87716e+07	3.85755e+07	4.64754e+07	2.54417e+07	5.02121e+07	2.53218e+07	3.64549e+07	3.2049e+07	5.01076e+07	3.14049e+07	4.18556e+07	4.23894e+07	5.76734e+07	5.31508e+07	5.80758e+07
DHAP	Dihydroxy acetone phosphate	417683	508903	1.24837e+07	7.9232e+06	6.80664e+06	6.48413e+06	7.44623e+06	4.63062e+06	6.23524e+06	7.41675e+06	1.30634e+07	1.21975e+07	4.53856e+06	1.02621e+07	1.44795e+07	1.72699e+07	1.49839e+07	7.51484e+06	6.19066e+06	6.83976e+06	1.24744e+07	1.43386e+07	6.89787e+06	1.23035e+07	667853	8.5749e+06	7.21561e+06	6.78888e+06	0	1.12883e+07	691123	1.61678e+07	1.14551e+07	1.60394e+07	7.23531e+06	1.06843e+07
GAP	Glyceraldehyde-3-phosphate	417683	508903	1.24837e+07	7.9232e+06	6.80664e+06	6.48413e+06	7.44623e+06	4.63062e+06	6.23524e+06	7.41675e+06	1.30634e+07	1.21975e+07	4.53856e+06	1.02621e+07	1.44795e+07	1.72699e+07	1.49839e+07	7.51484e+06	6.19066e+06	6.83976e+06	1.24744e+07	1.43386e+07	6.89787e+06	1.23035e+07	667853	8.5749e+06	7.21561e+06	6.78888e+06	0	1.12883e+07	691123	1.61678e+07	1.14551e+07	1.60394e+07	7.23531e+06	1.06843e+07
6PGC	D-Glucose 6-phosphate	5.144e+06	5.32475e+06	7.64269e+06	8.43931e+06	7.85557e+06	1.16585e+07	6.23668e+06	3.51506e+06	1.31855e+07	1.32741e+07	1.96514e+07	1.22394e+07	7.60609e+06	7.85268e+06	2.23113e+07	1.60143e+07	1.38685e+07	9.74672e+06	7.65229e+06	8.47645e+06	1.29071e+07	1.32543e+07	1.32301e+07	1.74271e+07	9.17244e+06	1.81092e+07	9.05239e+06	1.36868e+07	1.39883e+07	1.82233e+07	1.12242e+07	1.81614e+07	1.54428e+07	2.30485e+07	1.68958e+07	2.38209e+07
2PG	2-phosphoglycerate	2.13554e+07	2.01254e+07	4.51261e+07	4.0913e+07	3.15811e+07	4.51696e+07	2.30273e+07	1.84253e+07	3.45652e+07	3.70954e+07	6.22565e+07	4.52778e+07	2.02647e+07	2.74708e+07	6.35265e+07	6.18371e+07	5.18321e+07	3.39097e+07	3.11104e+07	3.84493e+07	6.81203e+07	7.88934e+07	5.67385e+07	6.14547e+07	2.58828e+07	5.65946e+07	2.25361e+07	3.09046e+07	3.15382e+07	4.55463e+07	2.4072e+07	4.27438e+07	4.24373e+07	5.79041e+07	4.00475e+07	5.29438e+07
ITA	Itaconic acid	1.08309e+07	1.18316e+07	1.0219e+07	1.12197e+07	9.94071e+06	1.15367e+07	1.42698e+07	9.50229e+06	1.57126e+07	1.94225e+07	1.24651e+07	2.15923e+07	1.43918e+07	9.31011e+06	1.25226e+07	3.30998e+07	3.01536e+07	2.32746e+07	2.35117e+07	1.09169e+07	3.36593e+07	1.54253e+07	2.88792e+07	3.02938e+07	1.7642e+07	2.73759e+07	1.44112e+07	1.10025e+07	9.45675e+06	8.60741e+06	1.57387e+07	2.63305e+07	2.42031e+07	2.82695e+07	2.02658e+07	1.16061e+07
UDP	UDP	0	0	190861	0	144575	303617	36073.2	0	38615	111651	247954	307875	1.144e+06	115824	105596	251250	104898	101133	0	21391.9	198692	287685	121375	143458	0	84584.9	35288.7	48368.6	31284.9	130466	78350.5	427899	0	208158	4.68096e+06	99432.6
FBP	Fructose-1, 6-bisphosphate	1.04048e+08	5.49931e+07	4.91435e+08	3.30415e+08	3.74886e+08	8.07405e+07	2.56127e+08	1.77092e+08	1.45829e+08	1.96608e+08	2.69817e+08	2.99651e+08	7.61232e+07	2.04387e+08	3.78172e+08	3.89194e+08	2.1705e+08	1.66048e+08	1.38387e+08	1.38189e+08	3.58113e+08	3.28404e+08	1.31151e+08	1.99416e+08	8.98753e+07	1.79339e+08	2.45915e+08	2.62187e+08	1.34375e+08	2.07272e+08	1.02729e+08	4.42673e+08	1.24457e+08	3.94859e+08	9.47013e+07	1.80809e+08
RuBP	Ribulose-1,5-bisphosphate	313551	121086	353409	348892	240730	386598	143483	142312	351728	197106	225948	399426	45214.9	215859	339509	595021	243238	333467	172460	184356	372560	601916	378737	408929	128717	413801	162351	181301	112213	395963	133282	414217	227763	515231	122175	179688
ADP	ADP	4.63502e+07	3.51716e+07	1.80278e+08	1.07538e+08	7.77418e+07	7.01151e+07	6.85183e+07	8.6533e+07	4.21778e+07	5.43718e+07	7.39382e+07	8.11289e+07	2.05223e+07	6.19372e+07	8.34649e+07	1.24358e+08	9.49517e+07	6.00338e+07	5.04206e+07	5.14146e+07	1.14626e+08	1.13843e+08	7.49764e+07	8.01787e+07	2.27794e+07	7.22964e+07	2.96458e+07	3.52151e+07	2.01186e+07	5.37371e+07	3.10238e+07	8.41284e+07	4.59797e+07	7.45503e+07	3.61747e+07	4.97438e+07
AD	Adenosine	8.79009e+07	1.06433e+08	1.1352e+08	1.08652e+08	1.03788e+08	1.11288e+08	7.44857e+07	8.69236e+07	1.25955e+08	1.35287e+08	1.35659e+08	1.23353e+08	7.11779e+07	9.68203e+07	9.33176e+07	1.14637e+08	1.45834e+08	1.33843e+08	9.84447e+07	1.37908e+08	1.3491e+08	1.36412e+08	1.21288e+08	1.27397e+08	8.66234e+07	1.27713e+08	8.61037e+07	1.18477e+08	1.03801e+08	1.47095e+08	1.02155e+08	1.22304e+08	1.40612e+08	1.56186e+08	1.22393e+08	1.574e+08
3HAA	3-hydroxy-o-aminobenzoic acid	466805	0	2.19674e+06	461679	2.52963e+06	0	1.45199e+06	2.72429e+06	0	657179	722429	610423	798619	1.13358e+06	2.55085e+06	5.80621e+06	1.89442e+06	751781	669154	1.46206e+06	3.05557e+06	936338	0	0	0	0	1.86744e+06	712061	424973	0	506418	2.74619e+06	576959	1.2833e+06	0	965823
XYL	Xylose	0	4.18172e+08	1.39468e+08	0	0	5.6454e+08	3.07978e+08	0	2.69692e+08	2.58268e+08	3.57538e+08	0	2.50424e+08	0	0	2.16403e+08	0	3.57324e+08	0	4.04104e+08	5.58841e+08	5.9848e+08	0	2.59771e+08	3.4995e+08	0	2.84804e+08	0	0	3.41226e+08	0	0	0	0	2.09888e+08	0
MET	L-Methionine	0	1.33691e+07	2.63114e+07	2.34779e+07	1.68995e+07	2.66104e+07	1.73674e+07	2.67691e+07	1.64073e+07	2.06254e+07	2.25216e+07	2.21709e+07	9.46351e+06	1.80467e+07	0	2.58291e+07	2.21438e+07	1.93284e+07	1.62675e+07	1.96518e+07	2.44616e+07	2.41837e+07	2.57223e+07	2.40682e+07	1.13572e+07	2.63352e+07	1.28866e+07	0	1.4175e+07	0	1.38555e+07	2.79197e+07	2.29827e+07	2.58304e+07	0	2.11623e+07
3ABA	3-Aminobutanoic_Acid	8.15127e+06	8.19222e+06	0	2.39326e+07	1.78896e+07	1.31702e+07	0	1.44083e+07	8.41552e+06	1.5024e+07	0	1.84008e+07	0	1.99808e+07	0	3.34672e+07	543361	0	0	1.56867e+07	2.56688e+07	2.65778e+07	0	1.57086e+07	0	1.79272e+07	0	1.48301e+07	0	1.28702e+07	1.05118e+07	2.63853e+07	369755	0	9.59411e+06	0
HYP	N-Acetyl-L-Alanine	1.44079e+06	346718	6.40414e+06	6.30635e+06	4.59262e+06	2.3749e+06	0	1.94213e+06	2.97297e+06	3.53808e+06	5.87066e+06	8.01994e+06	1.96131e+06	5.54823e+06	0	9.64902e+06	5.73549e+06	4.737e+06	4.8807e+06	4.08073e+06	7.32371e+06	1.07218e+07	5.51137e+06	7.5587e+06	2.6574e+06	7.46749e+06	6.03312e+06	8.87671e+06	5.75869e+06	1.18268e+07	3.33106e+06	1.55659e+07	3.82114e+06	1.16122e+07	4.42876e+06	8.21811e+06
phenylpyruvic_acid	Phenylpyruvic_acid	0	0	324468	455538	228963	338923	0	0	0	0	234110	220228	195643	0	0	230947	571537	0	253990	227656	559702	1.08211e+06	487743	702752	0	638444	0	0	0	346217	0	608832	0	601606	0	258305
INO	Inosine	5.56934e+06	3.46983e+06	1.7519e+07	1.97939e+07	1.66971e+07	1.12826e+07	1.00031e+07	4.06046e+06	2.17201e+07	2.29855e+07	3.94624e+07	3.59424e+07	1.04911e+07	2.20326e+07	2.12938e+07	2.79337e+07	3.12456e+07	2.1746e+07	2.46272e+07	1.94672e+07	3.30117e+07	2.98658e+07	1.68488e+07	2.91609e+07	1.28045e+07	2.7102e+07	1.50509e+07	2.114e+07	1.66026e+07	2.78559e+07	1.15541e+07	2.80934e+07	2.27218e+07	3.89394e+07	2.0949e+07	1.56038e+07
4HPRO	Hydroxyproline	336237	231083	499282	341827	739383	307096	322074	535467	193193	397717	1.14956e+06	438808	221794	469725	2.98326e+06	1.06467e+06	1.25362e+06	319943	894125	923207	1.73568e+06	1.38353e+06	1.37316e+06	1.06169e+06	656754	391122	321578	562009	1.07888e+06	0	278225	930862	1.22533e+06	544478	0	906573
ALA	Alanine	7.87117e+08	7.92547e+08	2.94886e+09	2.32196e+09	1.84931e+09	1.7472e+09	1.26532e+09	1.06707e+09	8.80404e+08	1.31115e+09	1.87879e+09	1.97374e+09	1.04128e+09	1.70147e+09	2.51783e+09	3.27732e+09	2.51743e+09	1.46667e+09	1.61418e+09	1.93988e+09	3.19414e+09	3.26086e+09	2.16724e+09	2.2453e+09	1.09372e+09	2.27301e+09	1.14642e+09	1.35864e+09	9.48009e+08	1.29907e+09	1.04944e+09	2.61427e+09	1.5131e+09	2.11472e+09	1.09298e+09	2.04287e+09
N,N-Dimethyglycine	N,N-Dimethyglycine	0	0	98309.7	0	0	0	0	0	135355	0	0	0	0	0	153684	0	0	0	0	0	0	0	0	0	148212	0	0	152984	252444	149535	144115	106257	153981	0	0	0
PGA	D-glyceraldehdye-3-phosphate	0	721462	4.36063e+07	3.48021e+07	3.8892e+07	0	2.61844e+07	671149	0	3.84303e+06	7.31672e+07	1.3538e+06	1.97808e+07	3.34189e+07	1.61795e+06	0	6.17869e+07	555252	1.75833e+07	1.20386e+06	1.08797e+06	2.86672e+06	6.11398e+07	4.89305e+07	0	2.01937e+06	1.66626e+06	0	0	1.73974e+06	2.31595e+07	746841	4.15629e+07	0	0	6.31694e+07
UA	UricAcid	1.18698e+08	1.12916e+08	1.74762e+08	1.7405e+08	1.42497e+08	2.03135e+08	1.18409e+08	1.00186e+08	1.25055e+08	1.27095e+08	1.62967e+08	1.68814e+08	9.43849e+07	1.17201e+08	1.63844e+08	1.96499e+08	1.70744e+08	1.52158e+08	1.54754e+08	1.78833e+08	2.26366e+08	2.58515e+08	2.8717e+08	2.55267e+08	1.5449e+08	2.53182e+08	1.43833e+08	1.81681e+08	1.23418e+08	1.88119e+08	1.36405e+08	2.09372e+08	2.09427e+08	2.27446e+08	1.23387e+08	1.55098e+08
L-Kynurenine	L-Kynurenine	0	510351	801890	250749	0	420192	801137	277703	0	0	262212	238688	182285	424452	0	1.01432e+06	410840	0	936672	452980	139455	78125.6	283311	269322	756083	301530	344955	534618	235609	47622.4	255088	373655	465679	497313	280256	80677.5
MAL	Malate	1.58435e+09	9.86182e+08	2.81875e+09	2.53245e+09	2.2604e+09	1.21805e+09	2.57596e+09	2.45075e+09	1.44572e+09	1.50796e+09	1.40236e+09	1.94497e+09	1.07114e+09	1.84161e+09	2.53877e+09	2.66483e+09	1.66744e+09	1.65746e+09	1.25309e+09	1.58691e+09	2.34411e+09	2.44824e+09	1.01815e+09	1.47905e+09	1.3059e+09	1.45986e+09	2.10997e+09	2.10902e+09	1.31723e+09	1.96375e+09	1.41659e+09	2.47525e+09	1.24666e+09	1.97809e+09	1.32737e+09	1.7119e+09
N-Acetyl-L-glutamic_acid	N-Acetyl-L-glutamic_acid	1.21488e+06	2.04989e+06	2.56999e+06	2.72522e+06	2.57252e+06	3.43723e+06	1.36482e+06	1.22377e+06	2.52589e+06	3.13355e+06	4.26059e+06	3.35126e+06	1.96558e+06	2.93306e+06	4.19059e+06	4.58236e+06	4.44611e+06	3.35685e+06	2.56029e+06	3.8316e+06	4.08187e+06	3.95968e+06	2.67479e+06	4.07105e+06	1.85598e+06	4.00211e+06	1.37378e+06	2.37588e+06	2.6974e+06	3.5017e+06	1.92989e+06	3.36858e+06	2.60391e+06	3.81804e+06	3.3759e+06	4.19712e+06
AKG	α-ketoglutarate	1.00304e+06	921960	252279	872427	518759	1.3215e+06	531640	700635	1.61586e+06	1.39682e+06	1.82628e+06	1.30982e+06	786986	1.04313e+06	630746	1.11024e+06	835648	1.3289e+06	937795	712761	662422	1.15927e+06	926543	1.24154e+06	816786	1.39134e+06	620635	1.04324e+06	712705	1.74384e+06	1.04711e+06	978589	1.00187e+06	1.11868e+06	1.73352e+06	807648
R5P	D-Ribulose_5-phosphate	1.68106e+07	1.84483e+07	2.10721e+07	2.62262e+07	2.35378e+07	3.70191e+07	1.50628e+07	8.0029e+06	4.35055e+07	4.27535e+07	6.1466e+07	4.05851e+07	1.76694e+07	2.07718e+07	4.43875e+07	3.54324e+07	3.64638e+07	2.97196e+07	2.19996e+07	2.7064e+07	3.4706e+07	3.87716e+07	3.85755e+07	4.64754e+07	2.54417e+07	5.02121e+07	2.53218e+07	3.64549e+07	3.2049e+07	5.01076e+07	3.14049e+07	4.18556e+07	4.23894e+07	5.76734e+07	5.31508e+07	5.80758e+07
S7P	Sedoheptulose 7-phosphate	8.9884e+06	9.29552e+06	1.22709e+07	1.43468e+07	1.408e+07	1.94962e+07	8.77931e+06	6.82858e+06	2.005e+07	2.09156e+07	2.62351e+07	2.20717e+07	9.52564e+06	1.27346e+07	1.97929e+07	1.95304e+07	1.90853e+07	1.60894e+07	1.42318e+07	1.63645e+07	1.78586e+07	2.01117e+07	2.00038e+07	2.27861e+07	1.18615e+07	2.51588e+07	1.24151e+07	1.73958e+07	1.53059e+07	2.30097e+07	1.39702e+07	2.3009e+07	2.0714e+07	2.76913e+07	2.29272e+07	2.78344e+07
dCMP	dCMP	137541	110651	95138.4	202566	195836	214639	77515.1	71246.9	300319	242131	210182	343696	171134	145705	194036	287523	302677	226287	180245	262905	296760	411210	332659	274013	42089.2	359297	128620	132896	90985	312396	56669.8	255996	290667	237586	274583	250269
CMP	CMP	3.27634e+06	3.39266e+06	4.30575e+06	3.00424e+06	2.39489e+06	895589	2.71315e+06	4.76852e+06	2.27377e+06	2.36541e+06	3.06281e+06	2.86781e+06	1.31213e+06	2.10368e+06	4.10997e+06	2.99758e+06	2.65479e+06	2.46638e+06	2.30808e+06	2.48688e+06	2.67618e+06	3.0026e+06	2.37289e+06	2.70887e+06	1.60146e+06	3.19011e+06	2.10121e+06	2.07257e+06	1.73947e+06	2.64302e+06	1.78533e+06	3.29573e+06	2.43056e+06	3.06924e+06	2.30086e+06	2.90815e+06
dAMP	dAMP	115876	141370	127090	239892	171776	338460	136599	105919	300702	309109	348797	143834	81088.6	213398	307049	474459	307761	334369	242657	323500	372491	381016	393492	344238	133690	397495	111867	257939	212761	343480	173092	383197	314903	479876	358687	522411
dGMP	dGMP	7.62207e+07	7.21531e+07	1.36714e+08	1.25438e+08	1.05816e+08	1.32666e+08	8.43676e+07	7.85736e+07	1.30505e+08	1.2845e+08	1.78576e+08	1.4792e+08	7.18661e+07	1.0882e+08	1.65495e+08	1.69324e+08	1.57459e+08	1.19153e+08	1.11251e+08	1.27848e+08	1.3636e+08	1.55479e+08	1.45867e+08	1.70458e+08	8.76878e+07	1.88529e+08	9.21933e+07	1.23959e+08	1.12381e+08	1.67785e+08	9.77592e+07	1.83157e+08	1.41138e+08	1.94004e+08	1.51091e+08	1.97061e+08
phosphoric_acid	Phosphoric_acid	4.08951e+09	3.91134e+09	5.02839e+09	5.24974e+09	4.8652e+09	5.61533e+09	4.2789e+09	3.96178e+09	4.68312e+09	4.69934e+09	5.89185e+09	5.31625e+09	3.53654e+09	4.73085e+09	7.88644e+09	7.32946e+09	5.73537e+09	4.94938e+09	4.36174e+09	4.80004e+09	6.17489e+09	6.3936e+09	5.50727e+09	5.77552e+09	3.95869e+09	5.66713e+09	4.09022e+09	4.5822e+09	4.30682e+09	4.81304e+09	4.2224e+09	5.342e+09	5.14016e+09	6.10602e+09	4.56269e+09	5.48796e+09
6PDG	6-Phosphogluconic acid	5.144e+06	5.32475e+06	7.64269e+06	8.43931e+06	7.85557e+06	1.16585e+07	6.23668e+06	3.51506e+06	1.31855e+07	1.32741e+07	1.96514e+07	1.22394e+07	7.60609e+06	7.85268e+06	2.23113e+07	1.60143e+07	1.38685e+07	9.74672e+06	7.65229e+06	8.47645e+06	1.29071e+07	1.32543e+07	1.32301e+07	1.74271e+07	9.17244e+06	1.81092e+07	9.05239e+06	1.36868e+07	1.39883e+07	1.82233e+07	1.12242e+07	1.81614e+07	1.54428e+07	2.30485e+07	1.68958e+07	2.38209e+07
ACOA	cis-Aconitic_acid	2.32141e+07	2.25202e+07	3.77705e+07	4.33002e+07	3.8453e+07	4.75868e+07	2.60518e+07	1.73096e+07	3.48692e+07	3.81652e+07	4.84288e+07	4.58677e+07	2.94753e+07	4.11554e+07	6.24492e+07	7.41227e+07	5.77086e+07	4.66788e+07	4.63766e+07	4.6479e+07	6.07782e+07	6.2515e+07	5.47403e+07	5.52243e+07	3.00149e+07	5.34207e+07	2.47136e+07	3.48617e+07	3.5195e+07	4.6883e+07	3.254e+07	4.65698e+07	4.82602e+07	5.20836e+07	4.52291e+07	5.82848e+07
3PG	3-phosphoglycerate	2.13554e+07	2.01254e+07	4.51261e+07	4.0913e+07	3.15811e+07	4.51696e+07	2.30273e+07	1.84253e+07	3.45652e+07	3.70954e+07	6.22565e+07	4.52778e+07	2.02647e+07	2.74708e+07	6.35265e+07	6.18371e+07	5.18321e+07	3.39097e+07	3.11104e+07	3.84493e+07	6.81203e+07	7.88934e+07	5.67385e+07	6.14547e+07	2.58828e+07	5.65946e+07	2.25361e+07	3.09046e+07	3.15382e+07	4.55463e+07	2.4072e+07	4.27438e+07	4.24373e+07	5.79041e+07	4.00475e+07	5.29438e+07
OAA	Oxaloacetate	275485	256899	579459	605307	650725	649048	286642	179475	482565	580490	567820	627497	331126	553248	668991	860284	906717	687660	748159	673132	1.07914e+06	936552	905712	772544	442757	842747	407468	633668	424034	584046	452582	636414	674212	1.03709e+06	620206	995271
GLUA	Glutamate	1.08309e+07	1.18316e+07	1.0219e+07	1.12197e+07	9.94071e+06	1.15367e+07	1.42698e+07	9.50229e+06	1.57126e+07	1.94225e+07	1.24651e+07	2.15923e+07	1.43918e+07	9.31011e+06	1.25226e+07	3.30998e+07	3.01536e+07	2.32746e+07	2.35117e+07	1.09169e+07	3.36593e+07	1.54253e+07	2.88792e+07	3.02938e+07	1.7642e+07	2.73759e+07	1.44112e+07	1.10025e+07	9.45675e+06	8.60741e+06	1.57387e+07	2.63305e+07	2.42031e+07	2.82695e+07	2.02658e+07	1.16061e+07
2PGL	6-phospho-gluconolactonase	0	0	83155.2	48753.3	52439.5	17692.5	23889.3	0	0	0	67107.8	46062.7	0	0	38088.3	57931.4	36740.3	0	53320.4	24902.1	36123.5	0	30232.7	0	0	28472.6	11481	0	0	0	0	42871.9	0	0	0	27095.3
PRPP	5-phosphorlbosylα-pyrophosphate	0	0	0	0	19870.3	0	20505.9	0	13045.9	0	24434.5	0	0	0	0	0	0	0	0	0	15781.8	0	0	0	0	0	0	31466.4	0	0	0	0	0	0	0	0
R1A	Intracelluar Rubropunctamine	6.56654e+06	0	4.32017e+06	2.96014e+06	825925	1.42002e+07	3.24649e+06	2.06296e+08	2.55139e+08	9.94793e+06	2.7961e+06	9.00105e+08	5.74119e+06	2.38296e+06	410850	1.80565e+08	3.89748e+06	1.23969e+07	1.55339e+06	1.45924e+06	680631	767503	0	8.05645e+06	3.44685e+06	4.05529e+06	3.38708e+06	0	775958	115224	81043.7	1.24046e+06	1.83047e+06	2.33522e+06	2.67887e+06	2.06518e+06
R2A	Intracelluar Monascorubramine	2.26209e+08	1.84761e+08	1.98973e+08	2.82706e+08	0	5.48198e+08	2.00429e+06	2.75795e+08	1.81161e+08	1.58603e+08	2.18975e+08	0	3.36886e+08	1.55102e+08	1.38926e+06	2.39468e+08	2.73968e+08	1.3207e+08	1.30476e+08	4.8113e+08	2.48645e+08	4.56187e+06	0	3.81563e+06	1.30787e+08	1.75776e+08	4.38779e+08	1.09418e+08	1.72835e+08	92270.6	486180	472431	473472	678049	694734	507310
O1A	Intracelluar Rubropunctatin	1.78767e+07	5.33273e+06	3.09725e+06	8.22012e+06	5.89612e+06	9.37127e+06	7.97317e+06	7.28297e+06	4.50172e+06	4.87031e+06	7.4135e+06	1.05371e+07	7.82805e+06	3.47253e+06	6.47171e+06	8.56735e+06	6.46237e+06	5.04775e+06	6.01748e+06	5.3438e+06	6.42102e+06	3.08332e+06	3.75207e+06	7.79919e+06	5.99579e+06	1.01983e+07	6.94837e+06	7.29918e+06	8.14004e+06	1.24909e+06	584133	1.81015e+06	2.04539e+06	2.63339e+06	2.07304e+06	2.09458e+06
O2A	Intracelluar Monascorubrin	1.4707e+06	1.36226e+06	2.80813e+06	831608	1.41523e+06	4.33044e+06	4.52115e+06	2.13517e+06	2.97253e+06	1.15363e+06	1.95751e+06	1.53665e+06	3.93852e+06	3.33236e+06	1.12184e+06	6.2267e+06	1.98158e+06	1.71838e+06	1.64714e+06	2.29767e+06	601081	1.61564e+06	1.56589e+06	7.0385e+06	6.54525e+06	3.12837e+06	1.37217e+06	1.94614e+06	7.21661e+06	41510.1	16114.7	165309	146081	230868	87676.8	59670.9
Y1A	Intracelluar Monascin	1.53951e+07	3.32444e+07	5.91343e+06	1.3519e+07	1.01466e+06	1.48154e+07	9.5109e+06	8.93165e+06	6.10324e+06	1.73588e+07	2.13693e+06	1.54109e+07	7.65766e+06	1.54589e+07	1.91428e+07	8.58008e+06	2.1027e+06	1.50515e+07	1.92144e+07	5.25152e+06	0	893164	3.89672e+07	1.48621e+07	866286	1.76571e+07	1.08489e+07	1.62875e+07	1.4433e+07	287829	271527	32259.5	0	0	0	0
Y2A	Intracelluar Ankaflavin	533428	208274	981424	1.09061e+06	1.59511e+06	1.76146e+06	1.13659e+06	1.82625e+06	215487	1.0945e+06	671795	548684	1.00461e+06	2.77582e+06	1.53098e+06	1.01275e+06	1.08005e+06	332338	1.4089e+06	1.03951e+06	2.03846e+06	784124	349376	0	217291	626665	479526	566129	1.03427e+06	0	0	0	0	0	0	0
